# Supplementary material for: Dynein Light Chain Protein Tctex1: A Novel Prognostic Marker and Molecular Mediator in Glioblastoma
Source: Cancers (Basel). 2021 May 27;13(11):2624. doi: 10.3390/cancers13112624 (PMC8199143; doi:10.3390/cancers13112624)
Supplement: Supplementary file 1 [file cancers-13-02624-s001.zip]

Archive with 1 entries (1 files):
- cancers-1170440-supplementary.pdf
